# Supplementary material for: Association of the Rheumatoid Arthritis Severity Variant rs26232 with the Invasive Activity of Synovial Fibroblasts
Source: Cells. 2019 Oct 22;8(10):1300. doi: 10.3390/cells8101300 (PMC6829881; doi:10.3390/cells8101300)
Supplement: Supplementary file 1 [file cells-08-01300-s001.zip]

Archive with 2 entries (2 files):
- Supplementary-cells-587588-Figures-Revision.pdf
- Supplementary-cells-587588-Tables-revision.pdf
